# Supplementary material for: Effects of nomadic grazing system and indoor concentrate feeding systems on performance, behavior, blood parameters, and meat quality of finishing lambs
Source: PLoS One. 2022 Dec 7;17(12):e0278669. doi: 10.1371/journal.pone.0278669 (PMC9728920; doi:10.1371/journal.pone.0278669)
Supplement: S1 Table — https://doi.org/10.6084/m9.figshare.21617463.v2. (XLSX) [file pone.0278669.s001.xlsx]

## Sheet: Raw data
		Productive parameters					Carcass characteristics							Feeding behavior					Plasma parameters												Meat quality and texture characteristics
Number of lamb	Treatment	Initial body weight ,kg	Final body weight,kg	Average daily gain	Loin thickness, mm	Backfat thickness, mm	Hot carcass weight, kg	Empty body weight, %	Hot carcass weight, %	Liver weight, %	Rumen–reticulum weight, %	Gastrointestinal tract weight, %	Fat tail weight, %	Eating, min	Ruminating, min	Drinking, min	Resting, min	Standing, min	Glucose, mg/dL	Cholesterol, mg/dL	Triglyceride., mg/dL	High-density lipoprotein cholesterol, mg/dL	Urea, mg/dL	β-hydroxybutyrate, mmol/L	Aspartate aminotransferase, IU/L	Alanine aminotransferase, IU/L	Phosphorus, mg/dL	Calcium mg/dL	Lactate, mmol/L	Total antioxidant capacity, mmol/L	Moisture, %	Crude protein, %	Intramuscular fat, %	Crude ash, %	pH 0 h	pH 24 h	L*0h	a* 0h	b*0h	L*24h	a* 24h	b*24h	Hardness, N	Springiness, m	Cohesiveness	Gumminess, N	Chewiness, J	Cooking losses, g/kg	Water-holding capacity , %
1	NG	22.3	40.92	0.258611	20.4	2	19.544	84.5538	47.7615	1.94624	2.25269	6.48387	5.37634	366	507	19	325	283	89	68	44.5	50.6	48.5	0.54	129.5	22.5	7.8	.	1.5	0.52	60.6836	.	6.94668	1.05538	7.32	5.98	46.67	20.103	9.84	53.61	19.41	11.93	80.81	0.476	0.527	42.55	20.25	31.304	64.826
2	NG	23.9	35.42	0.16	22.5	2	16.508	84.2733	46.6064	1.85978	2.62112	7.09317	2.81988	370	454	20	294	362	91.5	54.5	58.5	43.7	42	0.47	105	26.5	7.2	12.4	.	0.55	59.3524	23.81	2.68046	1.11032	7.07	5.79	46.72	21.043	10.1	54.02	19.69	11.47	163.51	.	.	.	.	32.117	53.675
3	NG	32.6	43.12	0.146111	17.3	2.2	20.4	84.4541	47.3098	1.31046	2.19898	6.03061	4.84694	365	480	20	320	315	76.5	46	23.5	39.1	46	0.46	132.5	21	6.75	11.3	1.8	0.41	59.2919	24.35	3.50118	1.10812	7.17	5.81	45.7	20.143	9.85	53.08	19.35	11.89	.	.	.	.	.	33.583	51.383
4	NG	25.1	39.71	0.202917	23.4	2.1	20	84.4044	50.3651	1.53102	1.97784	5.67867	6.37119	372	475	21	329	303	86.5	47	47	37.95	43.5	0.34	93.5	27.5	8.2	11.8	3.11	0.46	.	.	4.8474	.	.	5.68	45.87	19.933	9.78	53.77	20.12	12.11	.	.	.	.	.	30.063	57.608
5	NG	29.9	46.1043	0.22506	21.4	2.2	26.428	88.0276	55.3582	1.22765	1.8894	5.98618	8.58986	370	484	21	319	306	100	76	49.5	51.75	48	0.38	.	16	8.25	12.2	3.04	0.5	64.9653	20.6463	9.14319	1.03885	7.2	5.72	45.92	20.433	9.78	53.82	19.44	11.95	57.12	0.575	0.42	23.97	13.79	29.344	63.062
6	NG	30.6	46.3626	0.218925	24.8	3	24.9	87.274	51.6812	1.58532	2.15525	6.20548	6.39269	365	536	15	256	328	87	52	59.5	27.6	48.5	0.44	101	20.5	7.3	11.8	1.52	0.35	64.0662	19.188	5.00809	1.10858	7.26	5.7	45.54	19.863	9.84	53.35	19.62	12	17.9	0.631	0.371	6.65	4.2	27.76	84.444
7	NG	23.05	34.43	0.158056	21.6	1.7	17.9	85.9755	49.9163	2.02761	2.55828	6.3865	6.74847	380	304	15	499	301	93.5	38	20	21.85	46.5	0.76	123	26	7.85	10.7	3	0.39	66.7241	17.4349	7.98627	1.05609	.	.	46.03	19.233	10.057	53.19	18.16	11.89	80.71	0.566	0.439	35.41	20.03	32.741	87.5
8	NG	32.5	45.2483	0.177059	21.8	2.4	24.5	86.2965	52.4064	1.444	2.05176	5.91059	8	360	385	20	405	330	81	40	23.5	26.45	45.5	0.63	126.5	19	7.7	10.8	1.81	0.36	67.7283	22.2052	4.84262	1.11895	7.32	5.75	46.51	19.593	9.907	53.87	18.99	12.12	136.65	0.592	0.492	67.27	39.85	37.525	61.194
9	NG	30.9	42.4839	0.160888	19.4	2.3	22.1	87.8847	50.3532	1.45614	2.2807	5.68421	6.76692	365	411	25	405	294	86	48	20	33.35	52	0.45	107	26.5	7.55	11.2	3.6	0.37	65.2864	19.8923	3.27318	1.09689	7.24	5.81	45.81	20.903	9.147	54.07	18.79	12.22	29.16	0.598	0.517	15.07	9	36.535	53.731
10	NG	32.4	44.2391	0.164432	18.9	2.6	21.9	85.0813	47.6294	1.71794	2.0622	6.32536	5.02392	375	360	20	350	395	84	62	51	32.2	48	0.52	131	24.5	6.85	11.1	2.72	0.39	66.7018	19.2739	9.10577	1.11071	7.3	5.77	46.3	19.063	10.157	53.97	18.55	12.04	34.34	0.55	0.476	16.35	8.99	35.772	65.672
11	HC	34.74	55.8191	0.292765	27	2.5	28.3	84.7815	47.6431	1.55926	1.87037	6.1	10	.	.	.	.	.	86	37	23.5	24.15	44.5	0.42	126.5	23.5	8.3	11.7	.	0.46	67.5943	21.5	7.8209	1.05086	.	.	46.35	21.693	9.807	53.29	19.38	11.47	64.28	0.458	0.307	19.74	9.04	45.585	58.706
12	HC	32.48	49.1328	0.231288	22	2.1	27.4	88.4524	52.6619	1.54757	2.01268	5.56025	6.97674	195	486	15	575	230	89.5	41	20	23	25	0.3	.	18.5	8.1	11	2.95	0.36	.	.	5.23571	1.19596	7.65	5.84	46.03	21.423	9.437	52.8	19.07	.	.	.	.	.	.	38.605	62.189
16	HC	33.28	53.086	0.275083	.	.	33.69	88.3255	60.0535	1.5451	1.87451	5.62353	10.7647	180	557	25	580	149	.	.	.	.	.	.	.	.	.	11.7	.	.	.	22.16	7.32436	1.08521	7.42	5.84	45.48	21.353	9.287	52.64	19.29	11.49	.	0.458	0.361	41.19	18.85	37.968	59.701
17	HC	28.565	44.451	.	17.6	1.7	23.05	83.723	49.1891	1.79812	2.16432	5.23474	8.09859	150	516	.	490	300	92.5	39.5	41.5	23	31.5	0.26	139	20.5	.	.	2.2	0.35	64.3056	18.6907	6.78585	1.0979	7.38	5.95	.	.	.	.	.	.		0.493	0.42	.	.	.	.
20	HC	32.22	50.8916	0.259328	.	.	33.2	.	60.8504	1.52823	2	5.76613	13.5081	.	.	.	.	.	84	39.5	20.5	23	43.5	0.24	131	25.5	7.7	11.6	3.1	0.45	63.5321	21.0092	6.95567	1.13531	7.42	5.8	45.87	21.153	9.507	53.45	18.93	12.53	56.82	0.533	0.39	22.15	11.81	32.947	58.252
22	HC	.	.	.	21.3	1.9	20.2	89.5576	57.2076	1.46417	1.88785	5.61994	9.03427	125	510	10	525	331	94	37.5	20.5	25.3	.	0.23	138.5	23	9.55	12.1	.	0.48	67.214	23.378	7.93752	.	.	.	45.48	21.103	9.467	53.08	18.87	12.42	50.23	0.551	0.449	22.55	12.41	.	.
23	HC	31.435	47.0164	0.216408	23	2.9	29.6	.	59.1409	1.42418	1.51648	4.43956	9.89011	105	457	10	560	369	93	48.5	39.5	27.6	32.5	0.35	122	28	7.8	12.4	3.1	0.41	62.6422	21.7645	4.2573	.	7.7	5.63	45.54	19.863	9.567	53.19	.	12.88	69.33	.	0.484	33.54	23.36	29.308	61
25	HC	33.65	48.2688	0.20304	25.8	2.3	.	88.8712	.	1.37339	1.77253	5.12876	7.72532	230	.	15	285	235	90.5	36.5	16.5	21.85	36.5	0.3	130.5	16.5	8.4	11.6	2.19	0.24	.	.	.	.	.	5.64	.	.	.	.	.	.	29.09	0.587	0.533	15.51	9.11	21.524	60.099
27	HC	20.6	32.9605	0.220639	23.6	2.3	28.5	87.7177	55.5989	.	.	.	.	321	410	10	555	125	.	.	.	.	.	.	.	.	.	.	.	.	.	19.5779	.	.	7.59	5.88	46.25	21.443	9.537	53.08	18.63	.	70.8	0.53	0.408	28.87	15.31	42.119	51
28	HC	.	.	0.171674	20.6	2.8	.	89.4813	.	.	.	.	.	190	581	10	630	175	85.5	43.5	19	26.45	28	0.32	119	21.5	.	.	3.97	0.34	68.0723	20.9033	6.22003	1.09863	7.23	5.7	45.2	19.523	9.537	53.19	.	12.79	.	.	.	.	.	29.326	64.563
13	MC	31.58	45.1135	0.187966	27.3	2.5	25.6	87.9352	53.8721	1.58565	1.41667	5.64352	6.48148	340	546	15	535	135	90.5	46	20.5	23	43.5	0.26	119.5	30.5	7.3	12.1	2.94	0.41	64.8623	22.02	.	.	7.33	5.82	.	.	.	.	.	.	41.35	0.563	0.513	21.2	11.93	.	.
14	MC	34.185	51.2236	.	23	2.3	31.5	85.249	58.4416	1.44898	1.97959	5.57959	11.8367	.	.	.	.	.	82	44	14	21.85	49	0.53	105.5	18	7.7	12.7	1.64	0.37	63.5015	.	5.41663	1.25786	7.63	5.77	45.81	21.393	9.587	52.41	18.76	11.37	.	0.549	0.488	54.77	.	39.852	54.726
15	MC	31.515	47.9964	0.228908	.	.	25.346	.	50.0909	1.4087	1.9913	5.47826	7.05652	270	486	10	480	255	.	.	.	.	.	.	.	.	.	12.5	.	.	61.7359	21.9735	.	1.33475	7.26	5.74	45.98	21.653	9.517	52.53	18.78	11.38	71.74	0.521	0.391	28.09	14.64	37.848	59.5
18	MC	33.85	42.6885	0.122756	22.8	2.5	26.97	89.2438	60.9905	1.21393	1.65672	4.69154	11.1194	130	.	20	446	295	80.5	42.5	26.5	24.15	40.5	0.74	134.5	26	6.85	.	1.62	0.38	64.3486	.	4.46612	1.07864	.	.	45.81	21.393	9.407	52.36	18.24	.	.	.	.	.	.	42.437	55.224
19	MC	31.48	47.4173	.	23	2.7	28.6	86.1913	56.5217	1.26957	1.73913	5.46087	9.56522	220	426	20	600	235	90.5	50	21	25.3	45	0.68	126.5	19.5	8.4	11.5	1.42	0.4	.	.	3.68081	1.10548	7.76	5.8	45.76	20.893	9.497	53.4	19.62	12.35	43.73	0.59	0.463	20.26	11.96	.	.
21	MC	27.975	43.1376	0.221352	.	2.1	.	87.4408	.	1.34597	1.83412	5.93365	12.7962	.	.	.	.	.	95.5	42	21.5	19.55	36.5	0.5	.	24	8.75	.	1.78	0.44	64.6007	20.9245	8.16289	1.11167	7.74	5.84	45.48	21.103	9.377	53.29	17.7	12.61	63.94	0.597	0.485	31	18.5	31.85	60.099
24	MC	.	.	0.220696	23.6	2.4	24.6	88.3161	57.9369	.	.	.	.	160	561	10	620	140	95.5	34	23.5	21.85	37	0.32	101.5	.	7.8	11.5	3.46	0.46	64.8707	22.1382	6.15101	1.13531	.	.	.	.	.	.	.	.	60.63	.	0.449	27.22	9.59	28.923	59.512
26	MC	35.59	55.3393	0.274296	22	2.3	34.7	.	57.7756	1.50183	2.08059	5.87179	9.52381	150	591	10	566	184	.	.	.	23	.	.	128.5	.	.	.	.	.	64.965	20.1634	.	1.06582	7.36	5.86	45.7	20.143	9.667	53.24	18.41	12.34	.	0.492	0.364	49.1	24.13	23.934	55.072
29	MC	.	.	0.236647	25	.	.	84.7174	.	1.43005	1.64249	5.50777	10.3627	270	477	10	260	234	88.5	39	15.5	.	32	0.36	100	22.5	8.5	11.8	2.39	0.45	66.5636	21.5206	7.50276	.	7.45	5.76	45.7	21.383	9.487	52.53	18.78	11.38	42.85	0.596	0.521	22.31	13.3	37.03	56.716
30	MC	23.02	38.9101	0.210592	23.7	2.6	27.6	87.4762	59.4571	.	.	.	.	180	.	20	430	270	91	52	25	.	49	0.53	117	20	8.9	.	.	0.44	.	.	.	.	7.19	5.73	45.48	20.103	9.647	53.13	17.67	12.97	.	.	.	.	.	26.573	69.268
[truncated: 7 more columns]

## Sheet: Meat drip loss and TBA
Number of lamb	Treatment	Months	Drip loss, %	Thiobarbituric acid,mg malondialdehyde per kg meat
1	NG	1	16.0302	0.6588
2	NG	1	22.0483	0.6102
3	NG	1	20.3804	0.7344
4	NG	1	27.3896	0.6858
5	NG	1	24.6518	0.6318
6	NG	1	19.571	0.8478
7	NG	1	18.227	0.6858
8	NG	1	20.8299	0.6264
9	NG	1	16.365	0.5832
10	NG	1	17.206	0.7668
1	NG	2	27.9819	0.7884
2	NG	2	27.5855	0.6696
3	NG	2	28.8357	0.8208
4	NG	2	26.6842	0.7938
5	NG	2	27.0038	0.8046
6	NG	2	17.9579	0.918
7	NG	2	10.0526	0.7776
8	NG	2	13.5003	0.7128
9	NG	2	15.0192	0.702
10	NG	2	16.8679	0.9774
1	NG	3	24.9577	0.8316
2	NG	3	21.1446	0.7614
3	NG	3	26.6227	0.8478
4	NG	3	20.5831	0.8424
5	NG	3	26.1074	0.9288
6	NG	3	18.168	0.9288
7	NG	3	15.9562	0.837
8	NG	3	23.5358	1.0692
9	NG	3	21.5891	0.756
10	NG	3	19.0265	1.134
1	NG	4	24.9192	1.5822
2	NG	4	26.7603	0.8316
3	NG	4	22.2222	1.4796
4	NG	4	22.7516	0.9936
5	NG	4	35.5067	1.2528
6	NG	4	21.5424	1.3122
7	NG	4	20.3916	1.161
7	NG	4	17.0763	1.296
9	NG	4	28.3186	1.2582
10	NG	4	18.4341	1.1178
11	HC	1	29.8407	0.5724
12	HC	1	32.2034	0.7992
16	HC	1	29.8287	0.7182
17	HC	1	23.5838	0.567
20	HC	1	15.5791	0.891
22	HC	1	13.3728	0.756
23	HC	1	21.8766	0.5994
25	HC	1	11.8139	0.8208
27	HC	1	.	.
28	HC	1	.	.
11	HC	2	34.4508	0.6102
12	HC	2	28.5159	0.8964
16	HC	2	31.3999	0.7398
17	HC	2	27.8371	0.6804
20	HC	2	18.0264	1.1934
22	HC	2	16.4461	0.8856
23	HC	2	18.4246	1.0152
25	HC	2	23.8924	1.08
27	HC	2	.	.
28	HC	2	.	.
11	HC	3	64.4165	0.6534
12	HC	3	40.0615	1.0314
16	HC	3	34.8636	0.972
17	HC	3	30.5882	0.7776
20	HC	3	22.3291	1.1988
22	HC	3	23.4922	0.999
23	HC	3	31.2655	1.3338
25	HC	3	14.1975	1.242
27	HC	3	.	.
28	HC	3	.	.
11	HC	4	28.8593	0.7452
12	HC	4	38.3056	1.0746
16	HC	4	38.5816	1.107
17	HC	4	28.9972	1.0746
20	HC	4	69.6138	1.539
22	HC	4	9.67886	1.1826
23	HC	4	78.05	1.3608
25	HC	4	46.9265	1.539
27	HC	4	.	.
28	HC	4	.	.
13	MC	1	27.2242	0.4374
14	MC	1	33.7668	0.6966
15	MC	1	39.2274	0.513
18	MC	1	47.9899	0.648
19	MC	1	24.7655	0.6426
21	MC	1	17.5333	0.675
24	MC	1	20.1671	0.783
26	MC	1	18.7427	0.5076
29	MC	1	.	.
30	MC	1	.	.
13	MC	2	29.2374	0.567
14	MC	2	30.6679	0.7344
15	MC	2	34.9433	0.945
18	MC	2	13.8433	0.756
19	MC	2	20.1668	0.7506
21	MC	2	19.4541	0.8586
24	MC	2	17.3077	0.8478
26	MC	2	14.6392	0.7938
29	MC	2	.	.
30	MC	2	.	.
13	MC	3	38.3292	0.6642
14	MC	3	38.2701	0.9774
15	MC	3	40.0066	1.0098
18	MC	3	31.3788	0.7128
19	MC	3	20.6544	1.0044
21	MC	3	17.8117	0.8532
24	MC	3	19.8464	0.9018
26	MC	3	16.2103	0.8856
29	MC	3	.	.
30	MC		.	.
13	MC	4	41.0353	0.8046
14	MC	4	35.5916	1.4688
15	MC	4	41.8768	1.5876
18	MC	4	34.0834	0.891
19	MC	4	.	1.323
21	MC	4	41.4559	0.918
24	MC	4	38.1463	0.9396
26	MC	4	22.3858	1.1664
29	MC	4	.	.
30	MC	4	.	.
